# Supplementary material for: Evidence for Coordinated Control of PM2.5 and O3: Long-Term Observational Study in a Typical City of Central Plains Urban Agglomeration
Source: Toxics. 2025 Apr 23;13(5):330. doi: 10.3390/toxics13050330 (PMC12116060; doi:10.3390/toxics13050330)
Supplement: Supplementary file 1 [file toxics-13-00330-s001.zip]

Archive with 1 entries (1 files):
- toxics-3552337-supplementary.pdf
